# Supplementary material for: Clinical evaluation of integrated panel testing by next-generation sequencing for somatic mutations in neuroblastomas with MYCN unamplification
Source: Oncotarget. 2017 May 17;8(30):49689–701. doi: 10.18632/oncotarget.17917 (PMC5564799; doi:10.18632/oncotarget.17917)
Supplement: Supplementary file 2 [file oncotarget-08-49689-s002.xlsx]

## Sheet: Sheet1
NO.	total.reads	insertSize	covered.region.reads	rmdup.covered.region.reads	target.depth	covered.lib.complexity	total.lib.complexity	TD.50.pct.lib.complexity	unique.depth
1	3225772	201	2338431	1154279	1000	0.494	0.574	0.677	619
2	3195088	209	2193744	1119176	1000	0.51	0.618	0.66	543
3	2859342	218	1991578	1057660	1000	0.531	0.611	0.684	568
4	2910028	214	2066387	1087969	1000	0.527	0.607	0.678	568
5	3080484	218	2082931	1094358	1000	0.525	0.612	0.677	573
6	3022490	219	2036003	1045866	1000	0.514	0.605	0.662	531
7	3007670	217	2015633	1037302	1000	0.515	0.605	0.666	540
8	2792972	216	1950024	1035580	1000	0.531	0.614	0.678	553
9	2669402	192	1127629	635134	1000	0.563	0.779	0.599	337
10	2570088	198	1230934	602488	1000	0.489	0.708	0.543	310
11	2255268	199	1462481	793569	1000	0.543	0.658	0.624	403
12	2062732	202	1397311	729933	1000	0.522	0.625	0.615	400
13	2118358	206	1412831	786209	1000	0.556	0.656	0.634	400
14	1909444	206	1242152	747970	1000	0.602	0.694	0.65	384
15	2024562	212	1265738	748274	1000	0.591	0.697	0.646	387
16	1918428	212	1268195	743394	1000	0.586	0.676	0.644	388
17	3230586	214	1830877	955214	1000	0.522	0.664	0.66	503
18	2848694	210	1902438	957123	1000	0.503	0.599	0.652	510
19	2726860	216	1402877	810784	1000	0.578	0.733	0.656	422
20	3618258	197	1913075	964207	1000	0.504	0.692	0.655	511
21	3601674	202	1674841	928354	1000	0.554	0.752	0.673	496
22	2686726	201	1795481	999514	1000	0.557	0.658	0.678	512
23	2630262	206	1869263	1026521	1000	0.549	0.628	0.686	546
24	2707196	212	1940839	1035007	1000	0.533	0.605	0.677	547
25	2117872	215	1518058	874931	1000	0.576	0.646	0.664	450
26	2162578	196	1271278	785314	1000	0.618	0.73	0.67	405
27	2627794	203	1489765	878774	1000	0.59	0.724	0.677	460
28	1548908	210	1165733	685383	1000	0.588	0.646	0.594	303
29	1399698	194	1054212	632706	1000	0.6	0.652	0.612	317
30	2317434	246	1624218	878610	1000	0.541	0.616	0.647	448
31	2609084	251	1834393	942958	1000	0.514	0.591	0.658	508
32	2139870	246	1522798	864472	1000	0.568	0.639	0.654	434
33	2227670	245	1586584	892368	1000	0.562	0.628	0.669	473
NO.	flank.150.target.ratio	flank.250.target.ratio	ratio.MAPQ.le.60.reads	mean.depth	median.depth	depth.ge.10.pct.target	depth.ge.20.pct.target	depth.ge.50.pct.target	q30.ratio
1	0.746	0.748	0.085	1259	1256	0.989	0.966	0.871	0.907
2	0.706	0.708	0.079	1165	1066	0.986	0.96	0.845	0.905
3	0.728	0.732	0.099	1067	1070	0.986	0.962	0.845	0.9
4	0.74	0.742	0.094	1108	1080	0.986	0.955	0.836	0.905
5	0.709	0.713	0.11	1113	1091	0.99	0.972	0.865	0.903
6	0.709	0.712	0.095	1089	1034	0.99	0.97	0.842	0.905
7	0.702	0.705	0.111	1077	1050	0.99	0.97	0.85	0.905
8	0.731	0.733	0.091	1042	1043	0.99	0.971	0.857	0.901
9	0.43	0.431	0.919	622	599	0.977	0.923	0.631	0.95
10	0.49	0.49	0.902	676	635	0.978	0.932	0.663	0.948
11	0.662	0.663	0.885	802	744	0.975	0.926	0.73	0.947
12	0.69	0.69	0.906	767	766	0.985	0.955	0.773	0.946
13	0.694	0.696	0.898	745	720	0.984	0.949	0.75	0.86
14	0.678	0.68	0.903	654	639	0.969	0.914	0.647	0.857
15	0.654	0.656	0.902	666	656	0.974	0.921	0.674	0.855
16	0.691	0.694	0.9	667	662	0.979	0.938	0.689	0.855
17	0.594	0.597	0.893	984	966	0.985	0.957	0.821	0.943
18	0.692	0.695	0.895	1029	1014	0.988	0.961	0.837	0.951
19	0.537	0.539	0.903	760	731	0.973	0.923	0.714	0.962
20	0.544	0.545	0.91	1035	1014	0.986	0.957	0.83	0.954
21	0.481	0.482	0.915	903	896	0.982	0.946	0.79	0.952
22	0.688	0.689	0.079	970	921	0.972	0.931	0.772	0.909
23	0.733	0.735	0.083	1010	995	0.985	0.957	0.83	0.909
24	0.742	0.744	0.098	1052	1027	0.982	0.951	0.821	0.908
25	0.742	0.744	0.087	822	781	0.971	0.928	0.734	0.906
26	0.603	0.604	0.091	690	657	0.962	0.9	0.648	0.909
27	0.586	0.588	0.107	811	780	0.975	0.934	0.739	0.908
28	0.781	0.783	0.918	617	517	0.945	0.862	0.523	0.848
29	0.773	0.774	0.903	554	529	0.967	0.9	0.539	0.846
30	0.744	0.749	0.897	873	830	0.982	0.943	0.772	0.932
31	0.747	0.751	0.906	987	989	0.981	0.954	0.827	0.932
32	0.754	0.758	0.911	819	766	0.958	0.895	0.711	0.931
33	0.752	0.756	0.902	853	841	0.982	0.951	0.791	0.944
